# Supplementary material for: Co-Expression Network Analysis of MicroRNAs and Proteins in Severe Traumatic Brain Injury: A Systematic Review
Source: Cells. 2021 Sep 14;10(9):2425. doi: 10.3390/cells10092425 (PMC8465595; doi:10.3390/cells10092425)
Supplement: Supplementary file 1 [file cells-10-02425-s001.zip]

Archive with 1 entries (1 files):
- cells-1363589-supplementary.pdf
